# Supplementary material for: SlERF109-like and SlNAC1 Coordinately Regulated Tomato Ripening by Inhibiting ACO1 Transcription
Source: Int J Mol Sci. 2024 Feb 3;25(3):1873. doi: 10.3390/ijms25031873 (PMC10855853; doi:10.3390/ijms25031873)
Supplement: Supplementary file 1 [file ijms-25-01873-s001.zip]

Archive with 1 entries (1 files):
- ijms-2807061-supplementary.pdf
